# Supplementary material for: Plasma midkine concentrations in healthy children, children with increased and decreased adiposity, and children with short stature
Source: PLoS One. 2019 Oct 24;14(10):e0224103. doi: 10.1371/journal.pone.0224103 (PMC6812815; doi:10.1371/journal.pone.0224103)
Supplement: S1 File — (XLSX) [file pone.0224103.s001.xlsx]

## Sheet: USA-children
Sex	Race	Age (y)	MK conc (ng/mL)	Height	Weight	Height SDS	BMI	BMI%	BMISDS	Tanner Breast stage	Tanner Pubic Hair stage
M	Black/African American	14.7214	0.198	162.933	69.3	-0.7	26.1045	94.2	1.57		4
F	Black/African American	13.4	0.034	162.8	68	0.6	25.6567	93.45	1.51	5
F	White	12.75	0.216	145.7	52.7	-1.5	24.8251	92.92	1.47
F	Multiple Races	7.1	0.211	125.2	29.8	0.5	19.0111	92.79	1.46	1
M	White	11.33	0.261	145.8	47.4	0.1	22.2979	92.65	1.45
M	White	11.25	0.336	148.1	48.3	0.4	22.021	91.77	1.39		2
M	Multiple Races	17.08	0.171	178.4	84.5	0.4	26.5502	91.31	1.36		5
M	White	4.16	0.252	98.76	17	-1	17.4296	91.77	1.39		1
F	Black/African American	10.5	0.208	143.4	44.8	0.3	21.7861	90.82	1.33	3
M	White	11.75	0.222	146	47.3	-0.2	22.1899	90.99	1.34		3
F	Black/African American	13.0979	0.147	166.4	67.1	1.3	24.2335	90.82	1.33	5
F	White	8.25	0.125	136.4	35.9	1.2	19.2959	89.62	1.26	1
M	Black/African American	10.08	0.205	139.4	38.9	0.1	20.0182	88.49	1.2
M	White	8.08	0.668	128.5	30.2	0.1	18.2895	87.49	1.15		1
F	Black/African American	11.08	0.236	158.2	53.6	1.9	21.4167	87.7	1.16	3
M	White	7.75	0.156	133	32	1.1	18.0903	87.29	1.14		1
M	Asian	7.75	0.243	124.9	28.3	-0.3	18.141	87.7	1.16		1
F	White	12.92	0.279	147.2	49.3	-1.4	22.7526	86.21	1.09	3
F	White	10.92	0.245	148.6	45.5	0.7	20.6051	83.89	0.99
M	White	10.5	0.142	145.6	41.4	0.6	19.5289	83.15	0.96
M	Black/African American	11.56	0.404	157.1	49.4	1.5	20.0159	81.06	0.88		2
M	Black/African American	8.92	0.195	131.7	31.2	-0.3	17.988	79.96	0.84		1
F	Black/African American	11	0.238	154.5	47.7	1.4	19.983	79.39	0.82	3
F	White	15.75	0.254	160.8	60	-0.3	23.2049	77.94	0.77
F	Black/African American	16.92	0.086	165.2	64.2	0.4	23.5242	76.11	0.71	5
F	Black/African American	17.92	0.161	159.83	61.1	-0.5	23.918	75.8	0.7	5
M	White	14.75	0.197	173	65	0.5	21.7181	74.54	0.66		4
F	White	11.08	0.189	157.6	47.6	1.8	19.1644	72.24	0.59	3
F	White	1.5	0.336	79.5	11	-0.4	.	.	.
F	White	9.58	0.19	137.5	34.1	0.3	18.0364	71.9	0.58
M	White	13.33	0.235	159.4	51.2	0.1	20.1508	70.19	0.53		3
M	White	15.84	0.328	182.4	73.1	1.3	21.9719	69.15	0.5		4
F	Multiple Races	7.42	0.332	118	23	-1.2	16.5182	68.44	0.48	1
F	White	12.75	0.272	167.53	56	1.6	19.9528	67	0.44	4
M	White	8.84	0.14	132.7	29.8	0	16.9229	66.28	0.42		1
F	Asian	13.5	0.138	155.5	49	-0.6	20.2645	65.17	0.39
M	White	17.99	0.164	170.2	66.7	-0.8	23.0254	64.8	0.38		5
M	White	12.33	0.188	176.4	58.6	3.2	18.8322	62.93	0.33
M	White	17.75	0.993	180.5	73.7	0.6	22.6211	61.41	0.29		5
M	Asian	9.25	0.44	131.1	28.8	-0.6	16.7566	59.48	0.24		1
M	White	10.4	0.327	139.1	33.5	-0.2	17.3137	59.1	0.23
F	White	7.67	0.163	126.6	25.7	0.1	16.0349	57.54	0.19	1
F	White	11.33	0.317	144.8	37.9	-0.2	18.076	56.75	0.17	3
F	Black/African American	14.5	0.239	149.4	44.6	-1.8	19.9818	54.38	0.11	5
M	Black/African American	13.84	0.19	147.7	42.1	-1.8	19.2984	53.98	0.1
M	White	13.5	0.373	157.3	46.8	-0.4	18.9142	51.6	0.04
F	White	7.34	0.241	121.2	22.9	-0.5	15.5894	50.4	0.01	1
F	Asian	8.5	0.288	130.2	26.7	-0.1	15.7503	43.64	-0.16	1
M	White	8.4	0.223	126.3	24.9	-0.6	15.6096	42.86	-0.18		1
M	White	9.5	0.342	138.1	30.6	0.3	16.0448	42.47	-0.19		1
F	White	10.67	0.231	150.4	37.7	1.2	16.6665	39.74	-0.26	2
M	Black/African American	10.4	0.263	133	29	-1.1	16.3944	41.29	-0.22	1
F	White	17.92	0.14	165.6	56.3	0.4	20.5299	40.52	-0.24	5
M	Asian	8.4	0.122	127.6	25.3	-0.4	15.5389	40.91	-0.23		1
M	Black/African American	13	0.209	159.3	45.1	0.4	17.7724	38.21	-0.3		3
F	White	10.16	0.189	143.43	33.6	0.7	16.3327	39.74	-0.26	1
F	White	10.42	0.326	136.23	30.4	-0.6	16.3805	37.07	-0.33	1
M	Black/African American	10.84	0.179	141.2	32.6	-0.2	16.3511	35.2	-0.38	1
F	White	15.5	0.275	165.4	52.4	0.5	19.154	35.2	-0.38	4
F	Asian	8.08	0.146	128	24.9	0	15.1978	35.57	-0.37	1
M	White	11.84	0.133	139.47	32.7	-1.2	16.8107	33.72	-0.42
M	White	7.68	0.335	117.9	20.8	-1.5	14.9636	30.5	-0.51		1
F	White	11.67	0.248	158.2	41.8	1.2	16.7018	30.85	-0.5	2
F	White	4.16	0.201	102	15.3	0.1	14.7059	30.5	-0.51	1
M	Multiple Races	12.56	0.232	152.8	39.7	0	17.0037	29.81	-0.53	3	2
F	White	9.84	0.38	136.4	29	-0.1	15.5872	28.77	-0.56	1
M	Black/African American	10.4	0.304	136.5	29.5	-0.6	15.8328	29.46	-0.54		1
M	White	10.24	0.347	133.2	27.8	-1	15.6688	27.76	-0.59		1
F	White	9	0.16	129.3	25.4	-0.6	15.1928	27.42	-0.6	1
M	White	11.92	0.138	145.26	34.9	-0.5	16.5399	27.76	-0.59		2
M	White	10.4	0.309	139.7	30.6	-0.1	15.6794	26.44	-0.63		1
M	White	14.92	0.291	175	55.9	0.7	18.2531	25.46	-0.66		5
F	White	8.5	0.206	125.1	23.2	-0.9	14.8243	23.58	-0.72	1
F	White	11.67	0.306	137	30.8	-1.6	16.41	26.11	-0.64
M	Multiple Races	9.75	0.298	134.5	27.5	-0.5	15.2016	21.48	-0.79		1
M	White	17.84	0.377	182	65.2	0.8	19.6836	19.77	-0.85		5
F	Multiple Races	11.75	0.091	149	35.5	-0.1	15.9903	18.94	-0.88	3
F	Asian	10.75	0.21	150.5	35.1	1.1	15.4965	18.94	-0.88
F	White	7.92	0.225	128.63	23.9	0.2	14.4449	19.49	-0.86	1
M	Multiple Races	13.92	0.242	162.5	44.6	-0.1	16.8899	14.69	-1.05		3
F	White	8.16	0.547	125.5	22.5	-0.6	14.2855	14.92	-1.04	1
M	White	8.84	0.18	125.97	23.2	-1.1	14.6202	15.63	-1.01		1
F	White	11.32	0.097	136.2	28.4	-1.3	15.3096	13.14	-1.12
M	Black/African American	13	0.136	159.1	40.6	0.3	16.0393	10.56	-1.25
F	White	13.92	0.188	153.5	38.2	-1	16.2124	8.38	-1.38	4
F	White	14.16	0.079	159.86	40.8	-0.1	15.9654	5.82	-1.57	5
M	White	9	0.082	137	26.2	0.5	13.9592	4.95	-1.65		1
F	White	13.75	0.328	161.1	40.7	0.2	15.6821	5.05	-1.64	4
M	Multiple Races	10.16	0.314	132.9	25.1	-1	14.211	4.75	-1.67
F	White	15.154	0.071	167.3	78.6	0.8	28.0822	94.74	1.62	4
F	White	16.9227	0.151	167.6	79.5	0.7	28.3021	93.45	1.51	5
F	White	15.7974	0.141	172.7	81.3	1.6	27.2587	92.92	1.47	5
F	Multiple Race	16.9336	0.089	170.1	79.1	1.1	27.3381	91.6	1.38	5
F	White	17.16	0.097	164	76.7	0.2	28.5173	93.45	1.51	5
F	White	16.7337	0.125	171.8	76	1.4	25.7494	87.7	1.16	5
F	Multiple Races	13.4784	0.111	172.8	74.2	2	24.8494	91.47	1.37	3
F	White	14.7734	0.137	158.5	66.7	-0.5	26.5502	92.92	1.47
F	White	17.16	0.161	160.7	67.9	-0.3	26.2929	88.69	1.21	5
F	Asian	17.84	0.177	171.8	75.3	1.3	25.5122	84.61	1.02	5
F	Asian	12.7474	0.261	162.7	63.7	1	24.0638	91.31	1.36	5
F	White	13.2539	0.098	161	64.7	0.4	24.9605	92.22	1.42	3
F	Unknown	14.9897	0.09	159.2	65.8	-0.4	25.9621	91.47	1.37	4
F	Black/African American	16.7721	0.124	156.8	69.7	-0.9	28.3492	93.57	1.52	5
F	Black/African American	16.75	0.171	152.9	68	-1.5	29.0867	94.52	1.6	5
F	White	14.1903	0.153	165.1	64.7	0.7	23.7361	86.21	1.09	4
F	White	12.8405	0.122	165	65.7	1.3	24.1322	91.31	1.36	5
F	White	16.75	0.197	165.5	69.9	0.4	25.52	86.65	1.11	5
F	White	13.2293	0.221	167.9	67.8	1.5	24.0507	90.15	1.29	4
F	Black/African American	13.514	0.119	168.4	69.6	1.4	24.5429	90.66	1.32	3
F	White	15.833	0.118	163.2	64.4	0.1	24.1794	83.4	0.97
M	Black/African American	16.3203	0.212	175.5	80.2	0.2	26.0387	91.3	1.36		5
F	Unknown	17.56	0.265	162.9	63	0	23.741	75.8	0.7	5
M	Black/African American	15.67	0.097	178.8	77	0.8	24.0855	85.54	1.06		5
F	Multiple Races	17.4648	0.095	165.3	63.4	0.3	23.203	71.9	0.58	5
M	Black/African American	11.9507	0.144	166	63.6	2.2	23.0803	92.92	1.47		3
F	Black/African American	16.3422	0.087	166.9	69.9	0.7	25.0937	86.21	1.09	5
F	Black/African American	12.449	0.171	168.3	64.5	2	22.7715	88.3	1.19	3
F	White	16.2902	0.126	155.1	56.9	-1.2	23.6531	79.1	0.81	5
F	White	12.8515	0.442	149.1	50.9	-1.1	22.8962	87.08	1.13	2
F	Am Indian/Alaska Native	16.92	0.1	153	52.8	-1.5	22.5554	68.44	0.48	5
F	Black/African American	16.08	0.126	157.6	54.7	-0.8	22.0229	67.72	0.46	5
F	White	15.83	0.287	156.7	55	-0.9	22.3988	72.24	0.59	5
M	Black/African American	17.0869	0.077	178.2	75.4	0.4	23.7441	77.04	0.74		5
F	White	17.75	0.13	162.7	60.1	-0.1	22.7038	66.64	0.43	5
F	Asian	15.0335	0.111	164.167	48.9	0.3	18.1442	24.51	-0.69	5
F	White	17.67	0.09	153.6	52.6	-1.5	22.2948	62.93	0.33	5
M	Black/African American	16.08	0.092	177.1	69.8	0.5	22.2545	70.88	0.55		5
F	Multiple Races	16.08	0.28	150.4	46.7	-1.9	20.6453	52.39	0.06	5
M	White	17.1992	0.139	184.23	75.4	1.2	22.2152	61.41	0.29		5
M	Black/African American	11.33	0.143	148.7	47.4	0.5	21.4366	89.97	1.28		3
M	White	17.4	0.236	177	72.4	0.2	23.1096	69.85	0.52		5
M	Black/African American	15.6359	0.214	185.933	78.6	1.9	22.7358	77.6	0.76		5
F	Black/African American	9.25	0.142	137.2	34.9	0.4	18.5403	79.1	0.81	2
M	Black/African American	11.5	0.218	148.9	44.5	0.3	20.0711	81.59	0.9		2
M	Black/African American	9.08	0.183	132.4	28.1	-0.2	16.0299	46.81	-0.08		1
M	White	10.33	0.168	142.4	45.1	0.3	22.2411	94.63	1.61446
F	Black/African American	11.78	0.303	155.6	59.6	0.8	24.6165	94.41	1.59	3
F	Unknown	8.64	0.281	127.4	34.3	0.6	21.1327	94.52	1.6
M	White	11.37	0.241	153.9	54.7	1.2	23.0946	94.18	1.57		2
F	Black/African American	16	0.227	158.7	70.2	-0.6	27.873	93.57	1.52	5
M	Asian	10.3	0.243	127.533	32.7	-1.9	20.1049	87.9	1.17162		1
F	Asian	11.84	0.257	139.1	42.5	-1.5	21.9652	86.65	1.11	3
F	Black/African American	10.53	0.164	146.3	44.2	0.7	20.6506	86.21	1.09	3
F	White	8.12	0.252	131.6	31	0.6	17.8999	81.06	0.88	1
M	White	12.84	0.151	165.5	55.9	1.3	20.4087	75.8	0.7		4
M	White	14.57	0.185	163.633	57.2	-0.5	21.3626	72.91	0.608592		5
M	White	11.33	0.235	157.933	47.2	1.8	18.9233	72.91	0.608081
M	White	14.16	0.158	169	59	0.5	20.7	68.79	0.49		4
M	White	15.04	0.237	173	63.5	0.4	21.2169	67.72	0.46		5
M	White	11.75	0.131	151.67	38.2	0.5	16.6	30.5	-0.51		2
M	Black/African American	8.08	0.162	124.5	24.7	-0.6	15.9	53	0.08		1
F	Black/African American	14.84	0.148	159.2	46.4	-0.39	18.3	28	-0.58	4
F	White	9.92	0.173	138.2	37	0.06	19.3725	81	0.89	1
M	Black/African American	12.84	0.188	145.2	41.9	-1.2	19.8738	71	0.54		2
F	White	14	0.236	165	50.2	0.7	18.4389	36.7	-0.3	5

## Sheet: Korean children
height	weight	BMI%	BMISDS	BMI	Height SDS	sex	Age	MDK Conc
50	.	.	.	.	0.1	M	0.0166667	0.718
50	.	.	.	.	0.1	M	0.0208333	0.55
49	.	.	.	.	-0.1	F	0.0208333	0.168
54.1	4.4	.	.	.	0.8	M	0.0583333	0.999
48.9	2.575	.	.	.	-0.1	F	0.0833333	2.16
56	5.5	.	.	.	0.7	F	0.0833333	0.792			BMI is not calculated for children younger than 2 years
54.2	4.7	.	.	.	2.7	F	0.0833333	0.586
57.8	4.7	.	.	.	1.6	M	0.0833333	0.934
53.3	4.1	.	.	.	-0.2	F	0.0833333	0.907
56	5.1	.	.	.	0.7	M	0.121667	0.845
56.3	5.3	.	.	.	1.3	F	0.130833	0.249
58	5.2	.	.	.	-1.9	F	0.39	0.733
.	.	.	.	.	.	M	0.5	0.488
74.7	9.1	.	.	.	0.3	F	0.583333	0.294
75.7	9	.	.	.	0	M	1.03	0.849
88	13.3	.	.	.	2.1	F	1.58333	0.414
85.3	10.5	.	.	.	-0.1	F	1.91667	0.311
86.7	12	41.3	-0.22	15.964	-0.1	F	2.16667	0.389
87.3	12	33.36	-0.43	15.7454	-1.1	M	2.5	0.308
93.7	13.6	41.68	-0.21	15.4903	0	F	2.91667	0.359
95.7	14.1	40.13	-0.25	15.3956	0.4	F	3	0.378
96.1	13.3	5.94	-1.56	14.4014	0.2	M	3	0.242
95.9	14.8	55.57	0.14	16.0925	-0.2	M	3.16667	0.209
104.3	17.3	52.79	0.07	15.9029	1.4	M	3.41667	0.286
102.1	17.9	86.43	1.1	17.1712	0.8	M	3.5	0.303
100.5	14.3	11.7	-1.19	14.1581	0.3	F	3.83333	0.336
103.7	19.3	94.41	1.59	17.9473	0	F	4.41667	0.386
103.3	15.8	25.46	-0.66	14.8066	-0.6	M	4.58333	0.266
113	20.4	66.64	0.43	15.9762	1.2	M	4.83333	0.418
110.2	20.3	83.89	0.99	16.716	0.5	F	5.08333	0.384
116.5	23.4	88.88	1.22	17.2411	0.8	M	5.5	0.161
108.2	19.6	82.9	0.95	16.7418	-0.7	F	5.58333	0.42
113.1	18.2	14.46	-1.06	14.2281	-0.7	M	6.16667	0.188
123.8	20.9	8.08	-1.4	13.6366	1	F	6.58333	0.233
124.7	25.7	75.18	0.68	16.5272	0.9	M	6.66667	0.214
126.3	26.4	72.2	0.59	16.55	0.8	F	7.08333	0.253
133.2	25.3	12.71	-1.14	14.2598	1.1	M	7.75	0.243
127.1	25.9	55.96	0.15	16.0328	-0.2	M	8	0.278
125	20.8	1.25	-2.24	13.312	-0.8	M	8.33333	0.234
138.4	27.5	10.38	-1.26	14.3569	0.5	F	9.41667	0.286
146.4	35.5	45.62	-0.11	16.5633	1.3	F	9.91667	0.172
137.6	36.2	83.15	0.96	19.1193	-0.2	M	10	0.141
148.6	38.4	63.31	0.34	17.3898	1.5	M	10	0.243
146.3	41.5	82.12	0.92	19.3892	0.7	M	10.5	0.252
135.5	26.2	3.67	-1.79	14.27	-1	M	10.6667	0.176
136.7	36	74.89	0.67	19.2648	-0.8	F	10.75	0.084
165	49.7	69.15	0.5	18.2553	2.9	M	10.8333	0.328
147.6	34.8	26.76	-0.62	15.9737	0.6	M	10.9167	0.152
139.7	32.7	33.36	-0.43	16.7554	-1.1	M	11.8333	0.164
149.9	46.2	77.64	0.76	20.5607	-0.2	F	12.0833	0.169
152.6	40.3	30.15	-0.52	17.306	-0.5	M	13	0.144
160.4	46.9	40.91	-0.23	18.2291	0.3	F	13.1667	0.272
157.8	50.3	66.28	0.42	20.2001	-0.1	F	13.3333	0.212
166.2	53.5	51.6	0.04	19.3683	0.1	M	14.1667	0.216
158.8	48.1	42.86	-0.18	19.0741	-0.4	F	14.4167	0.183
169.1	63.5	78.81	0.8	22.2068	0.1	M	14.6667	0.245
171	65.4	76.7	0.7	22.3659	1.4	F	14.6667	0.147
163.8	59.8	75.8	0.7	22.2881	0.3	F	14.8333	0.373
160.4	53.5	60.64	0.27	20.7943	-0.2	F	15	0.294
170	69	85.54	1.06	23.8754	-0.2	M	15.4167	0.207
157.4	51	55.17	0.13	20.5855	-1.8	M	15.5	0.55
162.7	51.6	40.13	-0.25	19.4928	0.1	F	15.5	0.269
159.9	14.8	2.33	-1.99	16.0925	-0.4	F	15.6667	0.322
173.9	62.9	53.59	0.09	20.7994	0	M	16.0833	0.145
157.5	58.6	79.1	0.81	23.6231	-0.8	F	16.1667	0.343
156.2	53.6	65.9	0.41	21.9686	-1	F	16.3333	0.3
164.1	62.9	69.5	0.51	23.3579	-1.6	M	17.75	0.237

## Sheet: Obesity cohort
Sex	Race	MK conc (ng/mL)	Age (y)	Height	Weight	Height SDS	BMI	BMI%	BMISDS
F	Black/African American	0.389	5	117	39.7	1.8	29.0014	99.9	3.14
M	Black/African American	0.128	8.42	149.8	70.03	3.1	31.21	99.61	2.66
M	White	0.2	9.42	137.4	55.4	0.2	29.3451	99.29	2.45
F	Black/African American	0.243	16.5	165	112.1	0.3	41.1754	99.2	2.41
M	Unknown	0.158	8.75	133	46.9	0.1	26.5137	99.09	2.36
F	Black/African American	0.43	8.75	137.1	48.4	0.8	25.7496	98.68	2.22
F	Black/African American	0.226	9.56	133.6	46	-0.3	25.7718	98.21	2.1
M	White	0.35	10.08	155.2	62.2	2.3	25.823	98.26	2.11
M	White	0.247	13.25	175.4	89.1	2.1	28.9613	98.03	2.06
F	White	0.203	17.92	168.8	100.2	0.9	35.166	97.88	2.03
F	White	0.4	11.08	152.5	63.2	1.1	27.1755	97.83	2.02
M	White	0.137	9.08	137.4	41.9	0.6	22.1943	96.71	1.84
F	Black/African American	0.09	13.67	166.2	78.4	1	28.3827	96.5	1.81
F	Multiple Race	0.31	7.33	140.3	40.8	2.8	20.7274	96.56	1.82
F	White	0.052	17.577	151.3	119.8	-1.8	52.3334	99.5	2.61
M	Black/African American	0.121	12.6133	177.9	131	3.1	41.3923	99.66	2.71
F	Black/African American	0.027	15.3593	174.9	98.7	2	32.2654	97.78	2.01
F	White	0.099	15.5	157.2	80.3	-0.8	32.4945	97.83	2.02
F	Multiple Races	0.064	12.08	153.1	70.2	0.1	29.9493	98.38	2.14
M	Black/African American	0.136	9.06229	134.9	47.5	0.1	26.1018	98.9	2.29
F	White	0.086	12.0493	143.3	58.1	-1.1	28.29	97.73	2
M	White	0.218	9.09788	136.9	49.5	0.4	26.41	98.93	2.3
F	White	0.076	8.79945	137.63	50.7	0.9	26.7659	98.98	2.32
F	Black/African American	0.268	9.83	146.067	73.3	1.4	34.3558	99.62	2.67
F	Black/African American	0.26	10.67	155	70	1.8	29.1363	98.78	2.25
M	Black/African American	0.135	8.72	139.4	48.5	1.2	24.9584	98.75	2.24
M	White	0.152	10.35	142.233	54.5	0.3	26.9399	98.5	2.17
F	Black/African American	0.239	15.31	176.3	106.9	2.2	34.3932	98.5	2.17
M	White	0.415	9.79	152	56.4	2.2	24.4114	97.78	2.01
F	Multiple Races	0.345	9.9	152.6	58.3	2.2	25.0357	97.5	1.96
M	White	0.225	9.91	138.367	46	0.1	24.0266	97.44	1.95
F	Black/African American	0.195	8.03	138.3	42.6	1.7	22.2723	97.32	1.93
F	Hawaiian/Pac. Islander	0.186	11.78	154.83	63.9	0.7	26.6557	96.86	1.86
M	Black/African American	0.14	9.74	156.3	56.7	2.9	23.2095	96.93	1.87
M	White	0.224	9.01	148.5	48.8	2.3	22.1293	96.64	1.83
F	White	0.131	17.92	160.4	88.8	-0.4	34.5147	97.67	1.99
F	Black/African American	0.098	15.5455	168.8	82.7	1	29.0242	95.54	1.7
F	White	0.122	16.75	174.1	90.6	1.7	29.8903	95.45	1.69
F	Black/African American	0.228	17.64	175.4	92.4	1.9	30.034	94.95	1.64
F	Multiple Races	0.128	16.16	166.7	88.5	0.6	31.8473	97.26	1.92
F	Multiple Races	0.342	14.2998	155.1	74.3	-0.9	30.8863	97.67	1.99
F	White	0.089	17.7823	160.3	77.6	-0.4	30.1991	95.05	1.65
F	White	0.046	12.2574	155.4	65.7	0.3	27.2059	96.78	1.85
F	Black/African American	0.182	17.92	157.7	84.5	-0.8	33.9776	97.44	1.95
F	White	0.145	13.2293	163.3	72.7	0.8	27.2623	95.91	1.74
F	Black/African American	0.246	14.8583	164.9	79.6	0.5	29.2733	96.33	1.79
F	White	0.733	12.64	165.7	72.3	1.5	26.3326	95.54	1.7
F	White	0.086	13.7057	160.5	72.3	0.1	28.0665	96.25	1.78
F	Black/African American	0.12	16.0986	154.6	69.4	-1.2	29.0362	95.05	1.65
M	Black/African American	0.048	12.167	152.167	61.2	0.2	26.43	97.19	1.91
F	Black/African American	0.151	15.33	158.8	77.7	-0.5	30.812	97.13	1.9
F	White	0.078	12.7639	154.2	62.9	-0.3	26.4534	95.54	1.7
F	White	0.251	14.1191	156.1	70	-0.7	28.7271	96.41	1.8
F	White	0.025	14.3956	169.8	79.8	1.3	27.6775	95.15	1.66
F	Black/African American	0.139	11.75	145.2	57.3	-0.6	27.2	97.3	1.9
M	Black/African American	0.162	15.84	176.13	85.8	0.396	27.7	95.4	1.7
M	Black/African American	0.116	8.42	149.8	70.1	3.2	31.2	99.6	2.7
F	Asian	0.228	5.08333	104.6	48.2	-0.8	22.4274	97.56	1.97
M	Asian	0.23	4.2	111.1	22.8	1.7	18.4717	95.7	1.7
M	Asian	0.124	12.5	147.2	47.8	-0.7	22.0603	99.18	2.4
M	Asian	0.266	8.58333	146.6	20.7	2.4	18.9194	98.81	2.26

## Sheet: Anorexia cohort
Subject Enr#	MDK	Group	Age	Height (cm)	Ht SDS	Weight (kg)	BMI	BMI%	BMISDS
25	0.2	AN	18	174.8	1.8	62	20.2913	36.7	-0.34
51	0.187	AN	17	171.7	1.4	54	18.317	14.9	-1.04
36	0.191	AN	23	161.4	-0.3	44.3	17.0058	1.5	-2.15693
44	0.138	AN	20	171.1	1.2	48.3	16.4986	0.6	-2.52265
56	0.138	AN	22	167.5	0.6	52.7	18.7837	12.9	-1.12984
45	0.156	AN	14	160.1	-0.1	46.7	18.2194	33.7	-0.42
57	0.157	AN	20	164.6	0.2	54.6	20.1527	29.8	-0.534144
59	0.094	AN	22	164.3	0.1	52.7	19.5225	21.5	-0.791495
68	0.139	AN	20	158.6	-0.7	39.1	15.5443	0.1	-3.31894
78	0.095	AN	14	157.5	-0.5	33.6	13.545	0.1	-3.43
70	0.05	AN	19	169.8	1	56	19.4228	21.5	-0.785544
75	0.119	AN	18	164.8	0.3	53.9	19.8461	30.5	-0.501862
62	0.255	AN	18	177.2	2.2	55.7	17.7389	6.3	-1.53
77	0.135	AN	16	175.4	2	58.5	19.015	29.8	-0.53
74	0.143	AN	22	171.2	1.2	55.5	18.9359	14.5	-1.05652
76	0.114	AN	17	159.6	-0.5	48.3	18.9619	22.97	-0.74
71	1.232	AN	14	158.5	-0.3	43.9	17.4745	22.7	-0.75
64	0.159	AN	22	154.3	-1.4	44.9	18.8588	13.8	-1.0934
65	0.06	AN	17	165.7	0.4	45.2	16.4624	1.7	-2.13
73	0.129	AN	16	173.6	1.7	59	19.5773	37.8	-0.31

## Sheet: Short stature cohort
Race	Dx	Sex	Tanner stage (pubic hair)	GH Tx	Ht SDS	Age	Height	Weight	BMI	BMI%	BMISDS	Dispropor	IGF-1	IGF-1 SDS	MK conc
W	SGA	F	4	Y	-2.2	13.75	145.33	36	17.0448	18.7	-0.87	N	583	-0.0691489	0.352
W	SGA	F	1	Y	-2.5	10	131.2	28.9	16.7892	48.8	-0.03	N	503	2.56044	0.158
W	SGA	M	1	Y	-2.1	11	131.03	28.5	16.6074	38.6	-0.29	NA	435	0.945455	0.271
W	GH deficiency	M	5	Y	-1.8	14.42	158.46	41.8	16.647	8.5	-1.37	N	588	-0.04	0.173
W	GH deficiency	M	4	Y	-2.1	13.67	123.26	29.7	18.2	59.1	0.23	N	445	-0.43	0.207
W	GH deficiency	M	1	Y	-3.4	6.5	112.3	19.5	15.4623	50.8	0.02	N	163	-0.19	0.243
	GH deficiency	F	1	Y	-2.25	8.75	131.5	30.4	17.6	72.6	0.6	N	57	-2.1	0.424
W	ISS	F	1	N	-2.7	8.41667	111	16.6	13.5	3.8	-1.77	N	131	-1.04626	0.266
W	ISS	F	1	N	-2.2	6.5	104.4	17.4	15.9642	65.2	0.39	N	38	-2.6916	0.164
W	ISS	F	2	Y	-2.6	13	135.33	31.6	17.2544	27.8	-0.59	Y	384	-0.794603	0.053
multiple	ISS	F	1	Y	-2.2	9.58333	127.5	23.9	14.702	14.9	-1.04	N	440	2.66242	0.232
W	ISS	F	1	N	-3.4	8.25	107.9	23.4	20.0989	92.8	1.46	N	152	-0.747331	0.096
As	ISS	F	1	N	-2.7	10	119.63	20.6	14.3942	8.4	-1.38	Y	125	-1.59341	0.106
multiple	ISS	F	1	Y	-2.7	6.91667	106.5	14.9	13.1367	2.4	-1.97	N	142	-1.01036	0.282
W	ISS	M	2	N	-1.5	13	145.53	44.5	21.0114	79.7	0.83	N	216	-1.8021	0.338
W	ISS	M	1	N	-2.6	8.25	110.9	20.3	16.5057	63.7	0.35	Y	265	0.86121	0.311
W	ISS	M	1	N	-2.7	4.6	94	14	15.8443	61.8	0.3	N	25	-2.41026	0.169
W	ISS	M	1	N	-1.9	10	129.13	28.4	17.0319	57.1	0.18	N	116	-1.69231	0.211
W	ISS	M	1	N	-2.2	9.91667	123.6	24.3	15.9063	35.2	-0.38	N	82	-1.9	0.232
As	ISS	M	1	N	-1.5	6.67	112	18.6	14.8278	30.9	-0.5	Y	106	-1.12	0.255
As	ISS	M	1	N	-1.8	7.92	117.83	17.2	12.3884	0.1	-3.57	N	254	1.04	0.237
As	ISS	M	1	N	-1.9	4.75	98.63	15.2	15.63	55.6	0.14	N	127	-0.67	0.198
W	ISS	M	1	N	-1.5	8.75	123.23	19.9	13.1045	0.5	-2.57	NA	47	-2.2	0.347
multiple	ISS	F	1	N	-2.5	4.08	90.6	11.7	14.2538	15.9	-1	NA	55	-1.9	0.42
multiple	ISS	M	1	N	-1.6	7.58	116.5	19.3	14.2	12.7	-1.14	N	95	-1.3	0.272
W	ISS	F	5	N	-2.2	12.08	146.93	33.6	15.5639	11.7	-1.19	N	78	-1.6	0.207
AA	ISS	M	2	N	-3.1	12.5	130.4	32.3	18.9954	62.9	0.33	N	158	-1.6	0.355
W	ISS	F	1	N	-2.4	7.16	109.9	18.6	15.4	48	-0.05	N	140	-0.7	0.265
W	ISS	M	1	N	-3.5	8.42	113.3	27.9	21.7342	97	1.88	Y	110	-1.3	0.385
W	ISS	F	1	N	-1.7	8.16	118.4	20.6	14.6948	23.6	-0.72	N	265	0.86	0.289
W	ISS	F	2	N	-2.55	11.68	129.8	26	15.4	12.1	-1.17	N	146	-1.68	0.213
W	ISS	F	1	N	-2.9	6.5	104.3	19.1	17.6	86.9	1.12	Y	96	-1.28	0.208
multiple	ISS	M	1	N	-1.9	7.16	112.23	20.5	16.5785	68.1	0.47	Y	185	-0.02	0.208
AA	ISS	F	2	N	-3.6	11.75	122.7	25.2	16.7	30.5	-0.5	N	159	-1.56	0.234
AA	ISS	F	2	N	-3.4	11.75	124.27	25.2	16.4	23.9	-0.71	N	195	-1.24	0.212
W	ISS	F	1	N	-2.33	9.84	122.2	23.1	15.5	25.8	-0.65	Y	114	-1.49	0.371
W	ISS	M	1	N	-1.2	12.58	143.4	41.2	20	74.9	0.67	N	160	-1.88	0.206
W	ISS	F	2	N	-1.7	12.16	137.3	32.5	17.2	35.6	-0.37	Y	470	0.38	0.27
W	ISS	M	1	N	-2.5	13.75	141.3	35	17.5	25.8	-0.65	N	212	-1.8	0.257
W	ISS	M	2	N	-1.6	13.16	144.8	40.3	19.2	60.3	0.26	N	284	-1.39	0.295
W	ISS	M	1	N	-2.1	7.84	115.26	19.7	14.8	25.8	-0.65	N	174	-0.43	0.22
W	ISS	F	1	N	-2	8.42	118.2	21.5	15.4	36.7	-0.34	N	146	-0.83	0.211
W	ISS	F	1	N	-2.8	9.92	119.733	22.15	15.45	24.8	-0.68	N	.	.	0.219
W	ISS	M	1	N	-1.4	3.58	93.5	14.8	16.9293	82.1	0.92	N	35	-2.2	0.126
W	ISS	M	2	N	-1.6	13.92	150.5	35.8	15.8	4.1	-1.74	N	203	-2.1	0.096
W	ISS	M	2	N	-2.7	14.5	144.8	36.6	17.5	17.6	-0.88	Y	NA	NA	0.403
W	ISS	F	1	N	-2.3	8.41	115.6	20	14.9663	27.8	-0.59	N	196	-0.12	0.185
W	ISS	F	1	N	-2.3	8.75	118.3	16.8	12.0044	0.1	-3.48	N	39	-2.35	0.499
W	ISS	F	1	N	-2.9	10.19	119.63	20.2	14.1147	5.2	-1.63	Y	168	-1.12	0.203
W	ISS	M	1	N	-2.2	7.58	104.567	17.9	16.3706	67	0.44	N	108	-1.08	0.218
W	ISS	M	1	Y	-3.7	8	107.4	21.7	18.8	88.3	1.19	Y	141	0.9	0.303
W	ISS	M	1	N	-4.9	4.61	84.16	13	18.354	97.2	1.91	N	25	-2.4	0.411
W	ISS	M	1	N	-2	6.98	111.13	18.9	15.3038	44.4	-1.4	Y	109	-1.2	0.25
W	ISS	M	2	Y	-2.1	17.4	159.67	65.2	25.5741	86.9	1.12	Y	705	1.13	0.234
Mixed	ISS	M	1	N	-2.29	9.67	120.1	22.9	15.9	37.1	-0.33	Y	123	-1.4	0.144
Black/African American	ISS	F	1	Y	-5.05	0.75	57.5	6.3	NA	.	.	N	17	-2.56	0.196
White	ISS	M	2	Y	-2.1	11.84	134.2	40.1	22.3	91	1.3	N	868	2.88	0.225
White	ISS	M	1	Y	-3.86	-3.9	125.5	27	17.1	29.8	-0.53	N	150	-1.65	0.122
W	ISS	M	1	N	-2.3	10.84	123.73	22.6	14.8	7.64	-1.43	Y	.	.	0.104
W	ISS	F	2	N	-2.7	13.32	139.93	24.6	12.6	0.1	-4.78	N	157	-2.2	0.141
	ISS	F	3	N	-0.8	13	152.83	56.6	24.2326	91	1.3	N	216	-1.8021	0.184
	ISS	F	2	N	-1.1	10.58	133.53	24.8	13.9089	3	-1.9	N	162	-1.18	0.252
	ISS	F	1	N	-2.7	10.92	125.86	24.7	15.5927	19.2	-0.9	N	94	-1.9	0.208
	ISS	F	1	N	-2.2	13.33	138.5	31.1	16.2129	11.9	-1.2	N	203	-1.16	0.29
	ISS	F	1	N	-2.5	13.6	138.73	31.9	16.5749	14	-1.1	N	186	-1.7	0.23
	ISS	M	1	N	-1.5	8.08333	119.06	26	18.3418	84.6	1	N	213	0.120996	0.278
	ISS	M	1	N	-2.1	14.4167	149.87	53.8	24	86.4	1.1	N	216	-2.02128	0.155
	ISS	M	3	N	-2	16.25	162.6	74.5	28.1783	93.8	1.5	N	400	-0.097	0.117
	ISS	M	1	N	-1.7	4.25	96.76	14.3	15.2737	50.8	0	N	55	-1.9	0.276
	ISS	M	1	N	-1.8	7	112.56	21.5	16.9695	77.9	0.8	N	217	0.47	0.166
	ISS	M	4	N	-1.6	15	157.1	54.5	22.0823	72.9	0.6	N	NA	.	0.295
	ISS	M	3	N	-2	15.75	157.47	42.5	17.2421	8.4	-1.4	N	191	-2.24	0.322
	ISS	M	2	N	-1.6	13.16	144.73	35.5	16.9477	21.8	-0.8	N	219	-1.78	0.259
	ISS	M	2	N	-2.2	15.84	154	40.2	16.9	6.7	-1.5	N	117.9	-2.6	0.156
	ISS	F	1	N	-3.2	8.16	118	.	.	.	-3.2	N	178	-0.19	0.137

## Sheet: USA adult no duplicates
Sex	MDK conc	Age	Height	Weight	Height SDS	BMI%	BMI	BMISDS	Race
F	0.288	18.16	172.4	59.5	1.405	27.76	20.019	-0.59	Black/African American
F	0.179	18.33	163.1	65.2	0	75.49	24.51	0.69	White
F	0.155	18.412	160.967	64.5	-0.364	77.94	24.8935	0.77	Unknown
F	0.095	18.5517	168.4	75.3	0.784	85.31	26.5528	1.05	White
F	0.073	18.6694	168.9	75.2	0.862	84.61	26.3608	1.02	White
M	0.142	18.75	170.4	70.5	-0.897	64.8	24.28	0.38	White
F	0.086	18.9459	168.4	96.2	0.784	96.49	33.9227	1.81	Black/African American
F	0.148	19	.	.	.	.	.	.	White
M	0.179	19.0938	187.5	88.3	1.503	72.58	25.1164	0.6	Black/African American
M	0.13	19.25	183.9	73.7	0.995	33.72	21.79	-0.42	White
F	0.273	19.5	166.4	86.3	0.5	94.52	31.17	1.6	Multiple Races
F	0.154	19.6632	175	71.6	1.809	67	23.3796	0.44	Black/African American
F	0.111	19.67	160.7	86.8	-0.4	96.33	33.6115	1.79	Black/African American
M	0.088	19.67	174.9	71.4	-0.27	54.38	23.34	0.11	White
F	0.241	19.75	158.8	68.5	-0.7	87.29	27.16	1.14	Unknown
F	0.244	19.92	160.6	57	-0.421	54.38	22.1	0.11	Black/African American
F	0.038	20.0465	170.7	96.1	1.141	95.91	32.9804	1.73828	Black/African American
F	0.257	20.08	167.1	108.2	0.6	98.08	38.7502	2.07	White
M	0.131	20.08	189	93.4	1.716	80.23	26.1471	0.85	White
F	0.114	20.3094	176.1	134	1.98	98.75	43.2102	2.24	White
F	0.114	20.4162	162.1	67.8	-0.19	82.38	25.8026	0.93	Black/African American
F	0.223	20.42	155.6	64.7	-1.2	85.99	26.72	1.08	Multiple Races
F	0.077	20.7283	169.2	103.2	0.908	97.38	36.0478	1.93522	Black/African American
F	0.159	20.8816	168.5	78.4	0.8	88.49	27.6132	1.19787	White
F	0.148	21	167.9	77.2	0.7	87.9	27.3852	1.16673	White
F	0.291	21.0267	174.7	133.3	1.763	98.78	43.6761	2.25	White
F	0.126	21.0842	161.9	101.5	0.181	98.08	38.7233	2.07	White
F	0.152	21.0842	164.5	72.9	-0.221	86.65	26.9399	1.11	White
F	0.181	21.117	163.6	97.7	0.042	97.56	36.503	1.97	Black/African American
M	0.06	21.3087	188.2	86	1.602	64.8	24.2806	0.38	White
F	0.121	21.33	161.9	57.6	-0.221	53.19	21.975	0.08	White
F	0.061	21.3854	168	94.7	0.722	96.33	33.553	1.79	Black/African American
F	0.437	21.75	166.1	80.5	0.428	91.92	29.1781	1.4	White
F	0.205	21.8	162	60.2	-0.205	63.31	22.9386	0.34	Black/African American
M	0.127	21.9548	169.76	77	-0.986	83.4	26.719	0.97	Black/African American
F	0.06	22.04	164.6	129.5	0.191	99.06	47.798	2.34647	Black/African American
F	0.212	22.05	160.6	71.9	-0.421	89.25	27.88	1.23584	Multiple Races
F	0.161	22.1958	159	98.4	-0.668	98.12	38.9225	2.0751	White
F	0.141	22.2	159.9	65.6	-0.5	81.59	25.66	0.9	White
M	0.139	22.21	184	138.2	1.009	99.59	40.8199	2.64	White
M	0.15	22.4997	174.4	73.3	-0.339	62.93	24.0997	0.33	Black/African American
M	0.139	22.75	180.4	102.4	0.502	96.16	31.46	1.77	White
F	0.143	22.7734	171	127.9	1.188	98.78	43.74	2.24501	Black/African American
F	0.078	22.8255	178.6	103.4	2.37	95.54	32.4159	1.69505	Black/African American
M	0.11	22.924	179.6	103.4	0.389	96.78	32.0559	1.85	White
M	0.053	23.42	171.7	67.2	-0.716	47.21	22.79	-0.07	Black/African American
M	0.208	23.4333	177.4	165.3	0.081	99.9	52.52	3.16	Black/African American
F	0.077	23.5	156.4	76.2	-1.068	94.41	31.1517	1.59289	White
M	0.098	23.5	179	81	0.305	74.22	25.28	0.65	White
M	0.14	23.75	185	87.4	1.15	76.11	25.54	0.71	White
F	0.081	24	177.6	120.7	2.214	97.98	38.27	2.04776	Black/African American
F	0.053	24.2601	170	86.9	1.032	93.19	30.0692	1.48516	White
F	0.235	24.4	.	.	.	.	.	.	White
F	0.171	24.5	152.9	63.9	-1.6	87.7	27.33	1.16	Unknown
F	0.128	24.75	177.6	158.2	2.214	99.18	50.1557	2.4	White
M	0.181	25.56	176.5	102.6	-0.046	97.44	32.9	1.95	White
F	0.047	25.75	154.9	53	-1.3	54.38	22.09	0.11	Asian
F	0.133	25.84	153.1	103.2	-1.575	98.81	44.028	2.26	Black/African American
M	0.192	26	185.5	99.1	1.22	91.47	28.8	1.37	White
F	0.174	26	.	.	.	.	.	.	White
M	0.24	26.38	172.3	111.6	-0.633	99.2	37.59	2.41	White
F	0.234	26.5	.	.	.	.	.	.	White
M	0.203	27.4	176.4	.	-0.06	.	.	.	White
F	0.232	27.5	162	56.8	-0.2	49.2	21.64	-0.02	Asian
F	0.968	27.84	171.3	67	1.2	62.17	22.83	0.31	White
F	0.185	30.16	164.2	86.6	0.1	95.35	32.12	1.68	Black/African American
F	0.225	31.75	158.3	79.8	-0.8	95.05	31.845	1.64871	Unknown
F	0.184	32.58	151	47.9	-1.897	41.29	21.01	-0.22	Black/African American
F	0.305	32.75	160	65.9	-0.514	82.12	25.74	0.92	Unknown
F	0.259	32.84	162.8	95.5	-0.082	97.38	36.08	1.94	Unknown
F	0.11	33	162.9	100.4	-0.1	97.88	37.83	2.03	White
F	0.133	33	.	.	.	.	.	.	White
F	1.547	33.33	175	68.6	1.809	57.93	22.4	0.2	Black/African American
M	0.13	34.4	.	.	.	.	.	.	White
F	0.3	34.5	163.8	77.1	0.073	90.99	28.74	1.33515	White
F	0.153	34.64	158.4	56.4	-0.8	58.71	22.48	0.220451	Unknown
F	0.203	35.42	161.8	73	-0.236	89.25	27.88	1.23584	Black/African American
M	0.36	36.32	.	.	.	.	.	.	White
F	0.338	36.42	159.5	71.8	-0.59	89.97	28.22	1.28	Unknown
F	0.087	36.42	156.8	64.5	-1	84.13	26.23	1	White
F	0.236	36.67	154	99.8	-1.437	98.61	42.08	2.2	White
F	0.284	36.92	157.5	63.2	-0.899	80.79	25.48	0.87234	Black/African American
F	0.14	37	.	.	.	.	.	.	White
F	0.171	37.16	155	75.9	-1.283	94.85	31.5921	1.62727	Unknown
F	0.21	37.25	150.1	65.7	-2.035	91.77	29.16	1.39266	Unknown
M	0.189	37.5	176.1	80.6	-0.102	79.7	26	0.804143	Unknown
F	0.185	37.92	162.6	91.2	-0.668	96.78	34.49	1.85	Black/African American
F	0.15	38	159	73.2	-0.051	91.47	28.95	1.37	White
F	0.329	38	.	.	.		.	.	Black
M	0.201	38	176.1	92.6	-0.102	93.82	29.86	1.54	White
F	0.269	38.33	164.6	56.1	0.2	37.07	20.71	-0.332895	Multiple Races
F	0.224	38.5	168.1	91.4	0.74	95.54	32.35	1.7	White
M	0.369	38.58	175	71.4	-0.26	53.98	23.3	0.1	White
F	0.133	38.58	161.5	55.7	-0.282	45.62	21.36	-0.11	Black/African American
F	0.098	38.84	.	.	.	.	.	.	White
F	0.162	39.05	161	83.6	-0.4	95.45	32.2518	1.69	Unknown
F	0.235	39.33	151.1	54	-1.881	69.5	23.65	0.51	White
F	0.217	40.4	.	.	.	.	.	.	Asian
M	0.139	40.64	.	.	.	.	.	.	White
F	0.149	41.16	164.4	.	0.2	.	.	.	White
F	0.271	41.5	161.7	81	-0.3	94.3	30.98	1.58	Unknown
F	0.161	41.6	160.3	58.6	-0.468	61.79	22.805	0.3	White
M	0.173	41.6	.	.	.	.	.	.	White
F	0.24	41.92	172.1	135.8	1.358	98.96	45.85	2.31	White
F	0.148	42	156.4	44.2	-1.1	6.68	18.07	-1.5	Asian
F	0.045	42.32	.	.	.	.	.	.	White
M	0.22	42.4	.	.	.	.	.	.	Unknown
F	0.19	42.42	157.1	119.4	-0.96	99.09	48.38	2.35912	Black/African American
F	0.207	42.5	150.6	61.9	-1.958	87.7	27.29	1.16	Asian
M	0.36	42.58	177	102.6	0.024	97.32	32.75	1.93	White
M	0.139	42.84	166.1	90.3	-1.495	97.32	32.73	1.93	Unknown
M	0.138	43	.	.	.		.	.	Black
M	0.113	43	173.4	68.5		47.21	22.8	-0.07	White
M	0.277	43	180	110	0.45	98.08	33.95	2.07	White
M	0.136	44.66	160.5	114.8	-2.269	99.78	44.5648	2.85	White
F	0.336	45	154.36	57.4	-1.4	72.58	24.09	0.6	Multiple Races
M	0.15	45.15	173.8	77.9	-0.423	77.94	25.79	0.77	White
F	0.161	45.25	169.9	106.1	1.017	97.62	36.76	1.98	White
F	0.298	45.32	165.4	64.2	0.3	68.08	23.47	0.468892	Unknown
M	0.183	45.5	174.6	78.5	-0.311	77.64	25.75	0.757924	White
F	0.113	45.56	166	73.8	0.4	86.21	26.78	1.09	White
F	0.15	45.67	164.3	88	0.15	95.73	32.6	1.72	Asian
M	0.346	45.72	.	.	.	.	.	.	White
F	0.265	45.84	151	56.7	-1.897	77.64	24.87	0.762589	Asian
F	0.249	46.58	166.5	85.6	0.49	94.18	30.8777	1.57	Black/African American
M	0.182	47	.	.	.	.	.	.	White
F	0.118	47.08	165	90	0.258	95.99	33.0579	1.75	Asian
M	0.595	47.24	.	.	.	.	.	.	Asian
F	0.456	47.25	159.6	77.2	-0.575	93.45	30.31	1.50824	White
F	0.312	47.26	169.3	89.7	0.9	94.63	31.3	1.61	Multiple Races
F	0.191	47.42	160.9	71.3	-0.375	88.3	27.54	1.19	Asian
F	0.123	47.5	160	75.9	-0.514	92.65	29.65	1.45	Unknown
F	0.322	47.58	156	93.9	-1.129	98.08	38.58	2.07	Unknown
F	0.183	48	.	.	.	.	.	.	White
M	0.235	48.3	176.8	98.5	1.032	96.25	31.51	1.78	Multiple Races
F	0.176	48.5	170	84.5	1.607	91.92	29.24	1.4	White
F	0.187	48.67	173.7	93.6	-1.129	94.3	31.02	1.58	Black/African American
F	0.253	48.67	156	90.9	-1.314	97.78	37.35	2.0055	Unknown
F	0.211	48.75	154.8	60.1	-1.231	78.81	25.08	0.800148	Black/African American
M	0.214	48.84	168	.	-0.256	.	.	.	Asian
M	0.321	49.16	175	65.8	-0.256	29.46	21.49	-0.54	Black/African American
F	0.356	49.18	144	73.3	-2.966	97.13	35.35	1.9	White
M	0.227	49.84	179	120.5	0.305	99.2	37.61	2.41	White
F	0.279	50	159.6	68.3	-0.575	86.21	26.81	1.09	Black/African American
F	0.188	50.08	152.5	71.4	-1.667	93.94	30.7014	1.54702	Unknown
M	0.147	50.08	173.8	90.5	-0.423	94.06	29.96	1.56	Unknown
M	0.459	50.32	173	104.4	-0.535	98.46	34.88	2.16	White
M	0.129	50.42	173.9	96.6	-0.409	96.64	31.94	1.83	White
F	0.232	50.92	152	75.6	-1.743	95.73	32.72	1.71712	Asian
F	0.177	51	160	80.1	-0.514	94.63	31.29	1.61	Unknown
F	0.294	51.42	156	98.3	-1.129	98.38	40.39	2.14	Black/African American
F	0.274	51.5	162.6	90	-0.113	96.56	34.04	1.82	White
F	0.116	51.75	166	86.9	0.4	94.85	31.54	1.63	Black/African American
F	0.12	52.08	164.5	70.2	0.181	82.89	25.94	0.95	White
M	0.265	52.56	183.223	97.5	0.899	92.07	29.04	1.41	Unknown
M	0.244	52.75	172.9	77.2	-0.549	78.23	25.82	0.78	Asian
F	0.169	53	.	.	.	.	.	.	White
F	0.159	53.25	169.5	74.8	-2.417	83.4	26.04	0.97	Black/African American
F	0.192	53.25	147.6	61.2	0.955	89.8	28.09	1.27	Unknown
F	0.208	53.53	171.2	93.3	1.2	95.05	31.83	1.65	White
F	0.121	53.84	164.5	67.5	0.181	78.23	24.94	0.78	Black/African American
M	0.125	54	177.53	118.9	2.2	99.22	37.73	2.42	White
F	0.133	54	.	.	.	.	.	.	White
F	0.134	54.75	148.3	68.1	-2.31	94.3	30.9646	1.58	Unknown
F	0.245	54.84	159.7	78.4	-0.56	94.06	30.74	1.56	Black/African American
F	0.242	54.92	160	78.4	-0.514	93.94	30.62	1.55	Black/African American
F	0.147	55	.	.	.	.	.	.	White
F	0.274	55.33	.	70.3	.	.	.	.	Black/African American
F	0.17	55.46	153.3	71.6	-1.5	93.7	30.4669	1.52778	White
F	0.215	55.58	162	109.9	-0.205	98.57	41.88	2.18776	Black/African American
F	0.254	56.27	151.4	59.7	-1.8	83.4	26.04	0.97	White
F	0.199	56.75	174	96.5	1.654	95.15	31.87	1.66	Black/African American
F	0.354	56.84	157.2	68.9	-0.945	89.25	27.88	1.23584	Black/African American
F	0.137	57.92	161.4	69.8	-0.298	86.21	26.79	1.09	Black/African American
M	0.217	58.08	.	.	.	.	.	.	White
F	0.227	58.75	.	.	.	.	.	.	White
F	0.297	59.08	157.3	82.1	-0.93	96.08	33.18	1.76	Black/African American
M	0.168	59.67	169.4	85.7	-1.04	93.82	29.86	1.53634	White
M	0.232	60.08	156.6	57.2	-2.81	53.98	23.32	0.1	Black/African American
F	0.232	60.08	152.7	76.3	-1.636	95.73	32.72	1.71712	Unknown
M	0.163	60.64	181.9	101.2	0.713	95.2	30.6	1.64039	White
F	0.23	60.67	155.4	56.6	-1.222	67.72	23.44	0.46	White
F	0.219	60.84	162	86.7	-0.205	95.99	33.0361	1.75	White
F	0.203	61.42	154.8	89.8	-1.314	97.83	37.47	2.02	White
F	0.22	62.08	159.8	88.1	-2.126	96.78	34.5	1.85	White
F	0.088	62.25	153.1	49.6	-1.575	43.25	21.16	-0.17	Asian
F	0.189	62.25	162.8	92.1	-0.545	96.86	34.75	1.85583	White
F	0.192	62.42	149.5	53.8	-0.082	72.58	24.0713	0.595655	Unknown
F	0.221	63.08	157.5	76.9	-0.899	94.3	31	1.58	White
M	0.214	63.24	.	.	.	.	.	.	White
M	0.288	63.84	.	.	.	.	.	.	White
F	0.2	64	157.1	73.5	-0.96	92.79	29.78	1.45747	Black/African American
F	0.272	64	152.1	84.1	-1.728	97.5	36.35	1.96	Asian
F	0.336	67	149.4	89.7	-2.142	98.34	40.19	2.12686	Unknown
M	0.19	67.58	183	97.7	0.87	92.36	29.17	1.42513	Black/African American
F	0.221	70	.	.	.	.	.	.	White
M	0.375	70.56	.	.	.	.	.	.	White
M	0.221	70.64	.	.	.	.	.	.	White
F	0.228	70.84	160.5	101.3	-0.44	98.21	39.32	2.1	Black/African American
F	0.17	71.08	.	.	.	.	.	.	White
M	0.144	71.42	178	85.5	0.17	84.85	27	1.03	White
M	0.223	72	.	.	.	.	.	.	White
F	0.157	72.4	.	.	.	.	.	.	White
M	0.159	73.56	.	.	.	.	.	.	White
F	0.364	74.33	144	53.4	-2.97	82.12	25.7523	0.915964	White
M	0.363	91	.	.	.	.	.	.	White

## Sheet: Fat content vs MDK conc
		obese						normal
Pt Name	Age (y)	MK conc (ng/mL)	BMI%	Total fat mass	Percent fat		Age (y)	MK conc (ng/mL)	BMI%	Total fat mass	Percent fat
Dayna Downs	16.0986	0.12	95.05	25.3	38.4		15.0335	0.111	24.51	13.9	31.1
Sydney Collignon	17.7823	0.089	95.05	30.2	41.1		18.16	0.288	32.64	9.6	17.1
Angela Rotz	14.3956	0.025	95.15	28.4	36.9		19.25	0.13	38.21	10.9	15.8
Sommer Porter	16.75	0.122	95.45	32.1	36.9		9.08	0.183	46.81	3.8	15
Emily Zabst	12.64	0.733	95.54	26.1	40.4		23.42	0.053	47.21	6.7	10.6
Mckenna Gallagher	12.7639	0.078	95.54	19	32.3		16.08	0.28	52.39	12	27.7
Taylor Kelly	15.5455	0.098	95.54	33.7	42.8		21.33	0.121	53.19	15.6	28
Melissa Ferguson	22.8255	0.078	95.54	40.7	41.3		19.92	0.244	54.38	19.9	36.5
Kendrick Weingast	13.2293	0.145	95.91	27.9	39.9		19.67	0.088	55.96	5.7	8.4
Candace Carroll	20.0465	0.038	95.91	40.3	43.4		17.1992	0.139	61.41	11.8	16.6
Andrew Tilles	22.75	0.139	96.16	26.2	25.6		17.67	0.09	62.93	13.1	26.5
Margaret Swanson	13.7057	0.086	96.25	25.7	37.3		22.4997	0.15	62.93	10.6	15.4
Mykia Washington	14.8583	0.246	96.33	26.5	35.1		21.8	0.205	63.31	15.8	27.3
Adora Nwankwo	21.3854	0.061	96.33	34.4	37.8		21.3087	0.06	64.8	19.5	23.6
Sydney Lafleur	14.1191	0.251	96.41	21.9	32.9		17.75	.	66.64	14.4	24.8
Jasmine Richman	12.2574	0.046	96.78	29.5	47.1		16.08	0.126	67.72	15.2	29.4
Christopher Shook	22.924	0.11	96.78	24	24.2		19.6632	0.154	67.72	22.3	32.9
Sheray Mckay	18.9459	0.086	97.06	45.1	47.6		16.92	0.1	68.44	15.3	30.1
Corian Golden	15.33	0.151	97.13	24.3	32.7		17.4	0.236	69.85	10.6	15.4
Delante Stevens	12.167	0.048	97.19	24.3	42.6		16.08	0.092	70.88	12.4	18.3
Christine Wesley	16.16	0.128	97.26	31.6	36.5		17.4648	0.095	71.9	18.8	30.7
Dayana Burke	20.7283	0.077	97.38	41.6	41.7		18.75	0.142	71.9	6.8	10.2
T'mia Morris	17.92	0.182	97.44	28	34		15.83	0.287	72.24	15.1	28.8
Aaron Scott Kelly	25.56	0.181	97.44	31.7	31.9		23.5	0.098	74.22	17.1	22.1
Angelisa Dorothy Andrade	14.2998	0.342	97.67	31.5	44.3		17.56	0.265	75.8	19	31.6
Margaret Kay	17.92	0.131	97.67	35.7	41.1		23.75	0.14	76.11	14.5	17.2
Tiffany Trammell	12.0493	0.086	97.73	24.6	43.2		17.0869	0.077	77.04	14.5	20.1
Tierra Smith	15.3593	0.027	97.78	44.9	47.3		19.0938	0.179	77.04	16.8	19.8
Elizabeth Rotz	15.5	0.099	97.83	36.3	46.4		15.6359	0.214	77.64	10.5	14
Natasha Lewis	24	0.081	97.98	45.3	38.7		9.25	0.142	79.1	10.1	30.7
Crystal Acuna	20.08	0.257	98.08	47.1	44.3		16.2902	0.126	79.1	18	33.2
Rebecca Rother	21.0842	0.126	98.08	47.9	49.4		20.08	0.131	80.23	18.6	20.8
Mirriah Shook	22.1958	0.161	98.12	38.9	40.8		18.412	0.155	80.79	20.1	32.9
Oliva Boateng	12.08	0.064	98.38	34.9	52.3		11.5	0.218	81.59	9.6	24.2
Matthew R	10	0.15	98.4	26.6	48.9		22.16	0.141	81.6	65	39
Arielle Shook	20.3094	0.114	98.75	66.7	51.4		20.4162	0.114	82.38	26.5	41.1
Allison Spencer	21.0267	0.291	98.78	61.7	47.2		15.833	0.118	83.4	21	34.8
Michelle Farrell	22.7734	0.143	98.78	55.2	44.6		21.9548	0.127	83.4	17.6	24.5
Olga Arnold	25.84	0.133	98.81	46.9	46.2		17.84	0.177	84.61	25.6	34.7
Matthew Ferro	9.09788	0.218	98.93	18	41		15.67	0.097	85.54	18.8	25.6
Becki Perez	17.577	0.052	99.55	63	54.6		14.1903	0.153	86.21	23.3	38.4
David Akpan	12.6133	0.121	99.66	61.7	48.9		16.3422	0.087	86.21	18.6	27.9
Cherise Barnes	21.117	0.181	98	37.7	40.4		18.6694	0.073	86.43	28.5	38.8
Skaylar Mansfield	8.79945	0.076	98.98	22.996	44.4		16.75	0.197	86.65	22.7	33.8
Christopher Stevens	9.06229	0.136	98.84	19.1	39.8		21.0842	0.152	86.65	32.8	47.5
							12.8515	0.442	87.08	17.4	36.3
							18.5517	0.095	87.29	30.4	42.4
							19.75	0.241	87.49	21.7	33.5
							16.7337	0.125	87.7	28.7	39.5
							21	0.148	87.9	22.1	29.4
							12.449	0.171	88.3	18	29.5
							20.8816	0.159	88.49	30	40.1
							17.16	0.161	88.69	25.6	40.1
							11.33	0.143	89.97	11.1	27.5
							13.2293	0.221	90.15	22.1	35.8
							13.514	0.119	90.66	21.5	32.8
							12.7474	0.261	91.31	25.5	41.4
							12.8405	0.122	91.31	22.7	36.6
							14.9897	0.09	91.31	24.4	39.2
							16.3203	0.212	91.31	20	26.1
							13.4784	0.111	91.47	26.6	38.3
							26	0.192	91.47	28.5	29.8
							16.9336	0.089	91.62	32	41.6
							21.75	0.437	91.92	26.5	34.2
							13.2539	0.098	92.22	24.5	39.7
							11.9507	0.144	92.79	18.6	31
							14.7734	0.137	92.92	25.7	40.5
							15.7974	0.141	92.92	32.7	40.7
							24.2601	0.053	93.19	34.6	41.1
							16.9227	0.151	93.45	34.5	45
							17.16	0.097	93.45	31.1	42.1
							16.7721	0.124	93.57	24.2	36.6
							23.5	0.077	94.41	28.8	39
							16.75	0.171	94.52	23.3	36.1
							15.154	0.071	94.74	35.3	46.9
							19.5	0.273	94.74	35.5	42.7
							17.64	0.228	94.95	31.9	35.7
